# Supplementary material for: Histone Methyltransferase DOT1L Drives Recovery of Gene Expression after a Genotoxic Attack
Source: PLoS Genet. 2013 Jul 4;9(7):e1003611. doi: 10.1371/journal.pgen.1003611 (PMC3701700; doi:10.1371/journal.pgen.1003611)
Supplement: Data S1 — Data of the Strip-FRAP curves of RNA Pol II-GFP protein stably expressed in either MEFWT or MEFDOT1L cells untreated (−UV) or treated (+UV) with UV (16 J/m2), 1 hour before photobleaching. Cells were photobleached with a 488 nm laser at maximum power 4 sec after the beginning of the acquisition. One image per 20 msec was taken during 40 sec in the photobleached area. Twenty independent measurements were performed and the average values were used for every mobility curve. SEM is indicated. (XLSX) [file pgen.1003611.s001.xlsx]

## Sheet: Feuil1
MEFDOT1L -UV			MEFDOT1L +UV						MEFWT -UV			MEFWT +UV
Time [ s]	Relative Fluoresence	SEM	Time [ s]	Relative Fluoresence	SEM				Time (s)	Relative Fluoresence	SEM	Time (s)	Relative Fluoresence	SEM
0	1.1646	0.00903109	0	1.17194	0.0114706				0	1.07552	0.00709329	0	1.08407	0.0104949
0.2269	1.06043		0.2269	1.06505					0.201	1.06874		0.201	1.07225
0.416	1.04886		0.416	1.0546					0.401	1.0687		0.401	1.0464
0.8698	1.04085		0.8698	1.03953					0.801	1.03023		0.801	1.02202
1.2102	1.02903	0.00459372	1.2102	1.03128	0.00878944				1.001	1.02149	0.00883537	1.001	1.00918	0.0104926
1.3236	1.0299		1.3236	1.02568					1.201	1.02116		1.201	1.02791
1.664	1.02265		1.664	1.02853					1.401	1.00184		1.401	1.01325
2.0422	1.0251		2.0422	1.01538					1.601	1.00779		1.601	1.00061
2.2313	1.0123		2.2313	1.01585					1.801	1.01406		1.801	1.00117
2.5338	1.00949	0.0049848	2.5338	1.01259	0.00341165				2.001	1.00343	0.00700227	2.001	1.01714	0.00962556
2.6851	1.0073		2.6851	1.0069					2.201	1.00047		2.201	1.00124
3.1389	1.00017		3.1389	1.00391					2.401	0.998189		2.401	0.988509
3.2524	0.998716		3.2524	1.0117					2.601	1.00365		2.601	1.00504
3.6684	0.998755		3.6684	1.00098					2.801	1.0082		2.801	0.994472
3.8196	0.454304		3.8196	0.453607					3.001	0.988752	0.00890109	3.001	0.998152	0.00620984
4.0844	0.611414	0.0177145	4.0844	0.619299	0.0304117				3.201	0.993388		3.201	1.00659
4.1978	0.620696		4.1978	0.619456					3.401	0.983132		3.401	0.988107
4.4625	0.644261		4.4625	0.667135					3.601	1.01039		3.601	1.00437
4.8029	0.662566		4.8029	0.676486					3.801	0.996332		3.801	0.995208
4.9164	0.664938		4.9164	0.692428					3.843	0.400453	0.0145466	3.843	0.420624	0.0159818
5.2567	0.668253	0.0144103	5.2567	0.709099	0.0219407				4.044	0.634283		4.044	0.620176
5.3702	0.672267		5.3702	0.705724					4.244	0.661823		4.244	0.64416
5.7105	0.678725		5.7105	0.715302					4.444	0.696351		4.444	0.658523
5.824	0.67699		5.824	0.712939					4.644	0.69723		4.644	0.680447
6.2778	0.686412		6.2778	0.714183					4.844	0.705802	0.0120377	4.844	0.679543	0.0137565
6.6182	0.685618	0.0114975	6.6182	0.727131	0.0107672				5.044	0.709037		5.044	0.693625
6.7316	0.679439		6.7316	0.731146					5.244	0.716799		5.244	0.706842
7.0342	0.686371		7.0342	0.726288					5.444	0.724573		5.444	0.716031
7.1855	0.686842		7.1855	0.73658					5.644	0.732147		5.644	0.713148
7.6393	0.683215		7.6393	0.737202					5.844	0.733373	0.0111734	5.844	0.717243	0.011997
7.9418	0.691122	0.0146925	7.9418	0.734161	0.0159254				6.044	0.730929		6.044	0.713619
8.0931	0.678674		8.0931	0.737652					6.244	0.746506		6.244	0.715071
8.4335	0.686894		8.4335	0.737768					6.444	0.741582		6.444	0.717246
8.5469	0.689059		8.5469	0.733496					6.644	0.745463		6.644	0.734967
9.0385	0.692394		9.0385	0.740768					6.844	0.75073	0.0128329	6.844	0.736815	0.0170697
9.4545	0.691528	0.0146922	9.4545	0.744062	0.0171929				7.044	0.75835		7.044	0.727046
9.9084	0.683901		9.9084	0.744187					7.244	0.74564		7.244	0.736
10.4	0.691394		10.4	0.74					7.444	0.746306		7.444	0.736875
10.816	0.698626		10.816	0.748861					7.644	0.756359		7.644	0.719936
10.8538	0.69089		10.8538	0.746274					7.844	0.764628	0.0113151	7.844	0.740635	0.0159951
11.2698	0.681216	0.0110107	11.2698	0.734219	0.00932948				8.044	0.755114		8.044	0.732862
11.3455	0.691556		11.3455	0.74397					8.244	0.755178		8.244	0.729357
11.7236	0.698295		11.7236	0.738475					8.444	0.755518		8.444	0.734765
11.7615	0.697952		11.7615	0.738533					8.644	0.759334		8.644	0.7412
12.1775	0.700499		12.1775	0.739829					8.844	0.760098	0.0124203	8.844	0.736474	0.0139435
12.2153	0.690301	0.00721402	12.2153	0.739536	0.011697				9.044	0.757391		9.044	0.745471
12.6313	0.695941		12.6313	0.747148					9.244	0.760881		9.244	0.738175
12.6691	0.685698		12.6691	0.739781					9.444	0.75889		9.444	0.738076
13.0851	0.694901		13.0851	0.735798					9.644	0.767696		9.644	0.73139
13.1229	0.698437		13.1229	0.733396					9.844	0.767249	0.015	9.844	0.7422	0.0121371
13.5389	0.688698	0.0112602	13.5389	0.740814	0.0123277				10.044	0.764571		10.044	0.749728
13.6145	0.687763		13.6145	0.740345					10.244	0.766465		10.244	0.730178
14.0305	0.696093		14.0305	0.742828					10.444	0.764861		10.444	0.73965
14.4465	0.688981		14.4465	0.74452					10.644	0.775026		10.644	0.753066
14.5222	0.68392		14.5222	0.736469					10.844	0.765635	0.0160503	10.844	0.743166	0.00957583
14.8625	0.692897	0.00955351	14.8625	0.72978	0.0093814				11.044	0.761808		11.044	0.746342
16.1862	0.683865		16.1862	0.734574					11.244	0.759117		11.244	0.734977
16.224	0.689508		16.224	0.741632					11.444	0.765196		11.444	0.730233
16.6022	0.685545		16.6022	0.735287					11.644	0.766625		11.644	0.746242
17.0182	0.687306		17.0182	0.736025					11.844	0.760329	0.0123564	11.844	0.755642	0.0117679
17.5855	0.679709	0.0114396	17.5855	0.730918	0.0115555				12.044	0.755836		12.044	0.756061
17.9636	0.688622		17.9636	0.729538					12.244	0.768585		12.244	0.75927
18.0771	0.680247		18.0771	0.733943					12.444	0.747273		12.444	0.744427
18.4931	0.678597		18.4931	0.734324					12.644	0.769834		12.644	0.746327
18.9091	0.677858		18.9091	0.728763					12.844	0.767489	0.0121859	12.844	0.741152	0.00687377
19.0604	0.683187	0.0123899	19.0604	0.719442	0.00765195				13.044	0.762037		13.044	0.745353
19.4007	0.688209		19.4007	0.730697					13.244	0.773439		13.244	0.743118
19.8167	0.680861		19.8167	0.737171					13.444	0.758247		13.444	0.755107
20.3084	0.676228		20.3084	0.72657					13.644	0.770337		13.644	0.747266
20.8	0.680744		20.8	0.738338					13.844	0.780001	0.010305	13.844	0.748437	0.00938955
21.1782	0.67701	0.00971035	21.1782	0.724104	0.0134868				14.044	0.778916		14.044	0.757039
21.216	0.68436		21.216	0.728304					14.244	0.755642		14.244	0.770999
21.5942	0.684918		21.5942	0.725723					14.444	0.767053		14.444	0.750223
21.632	0.682117		21.632	0.722648					14.644	0.770742		14.644	0.754648
21.6698	0.678305		21.6698	0.73073					14.844	0.78569	0.00922547	14.844	0.739583	0.0120499
22.0102	0.688032	0.0120242	22.0102	0.724247	0.00976215				15.044	0.783801		15.044	0.759338
22.0858	0.677231		22.0858	0.735561					15.244	0.781764		15.244	0.746324
22.4262	0.67699		22.4262	0.724684					15.444	0.768021		15.444	0.749355
22.464	0.685419		22.464	0.726841					15.644	0.76843		15.644	0.756348
22.5018	0.682914		22.5018	0.726903					15.844	0.769794	0.0102021	15.844	0.746912	0.00846967
22.5396	0.68171	0.00739441	22.5396	0.731285	0.0118454				16.044	0.780764		16.044	0.74494
22.8044	0.685442		22.8044	0.731479					16.244	0.761399		16.244	0.751169
22.8422	0.675109		22.8422	0.736376					16.444	0.788101		16.444	0.772844
22.88	0.677448		22.88	0.728171					16.644	0.780937		16.644	0.761583
22.9935	0.684728		22.9935	0.723864					16.844	0.775717	0.00943087	16.844	0.766799	0.0100206
23.2204	0.68123	0.00739441	23.2204	0.730496	0.0118454				17.044	0.776438		17.044	0.768304
23.2582	0.675256		23.2582	0.73152					17.244	0.795264		17.244	0.754496
23.4473	0.683206		23.4473	0.727412					17.444	0.764861		17.444	0.759461
23.712	0.682028		23.712	0.728485					17.644	0.786159		17.644	0.763604
23.7498	0.68003		23.7498	0.726915					17.844	0.795702	0.0112183	17.844	0.743979	0.0108319
23.7876	0.675925	0.00747048	23.7876	0.728546	0.0113935				18.044	0.765555		18.044	0.753088
23.9011	0.675495		23.9011	0.723177					18.244	0.783362		18.244	0.754853
24.0145	0.673591		24.0145	0.725627					18.444	0.786421		18.444	0.74853
24.2036	0.680826		24.2036	0.73286					18.644	0.774032		18.644	0.777872
24.2415	0.683567		24.2415	0.724602					18.844	0.770444	0.0160817	18.844	0.761407	0.0111415
24.3549	0.684076	0.0106209	24.3549	0.723934	0.00980139				19.044	0.792107		19.044	0.761022
24.6953	0.680354		24.6953	0.72993					19.244	0.779124		19.244	0.750429
24.7331	0.674764		24.7331	0.728665					19.444	0.789157		19.444	0.765999
24.7709	0.671337		24.7709	0.732471					19.644	0.770472		19.644	0.750536
24.8087	0.670386		24.8087	0.725881					19.844	0.771976	0.0102435	19.844	0.767289	0.00977748
24.96	0.676969	0.0106209	24.96	0.725031	0.00980139				20.044	0.78054		20.044	0.754297
24.9978	0.673314		24.9978	0.721443					20.244	0.779769		20.244	0.761665
25.0356	0.675932		25.0356	0.724736					20.444	0.769049		20.444	0.762873
25.2625	0.668273		25.2625	0.721359					20.644	0.793611		20.644	0.762222
25.3004	0.672389		25.3004	0.714749					20.844	0.787472	0.0113032	20.844	0.770096	0.016687
25.7164	0.677141	0.00971993	25.7164	0.722734	0.00624568				21.044	0.772124		21.044	0.765875
26.0189	0.68204		26.0189	0.726307					21.244	0.773447		21.244	0.753051
26.1324	0.677792		26.1324	0.711408					21.444	0.776697		21.444	0.760557
26.1702	0.67532		26.1702	0.720269					21.644	0.787978		21.644	0.754422
26.208	0.683025		26.208	0.718359					21.844	0.789113	0.0135844	21.844	0.755051	0.0108126
26.624	0.663891	0.0103362	26.624	0.720433	0.00738308				22.044	0.788563		22.044	0.774458
26.8509	0.665623		26.8509	0.726455					22.244	0.781092		22.244	0.764098
26.8887	0.669788		26.8887	0.727498					22.444	0.787568		22.444	0.764135
27.0778	0.67497		27.0778	0.725298					22.644	0.776241		22.644	0.75254
27.3425	0.677641		27.3425	0.730425					22.844	0.782843	0.0129452	22.844	0.749514	0.00945251
27.3804	0.67681	0.0145208	27.3804	0.720986	0.0141631				23.044	0.771708		23.044	0.765511
27.5316	0.681273		27.5316	0.722121					23.244	0.780386		23.244	0.771769
27.6829	0.661327		27.6829	0.718218					23.444	0.788946		23.444	0.757567
27.7207	0.66883		27.7207	0.713527					23.644	0.781734		23.644	0.755904
27.7585	0.674166		27.7585	0.717529					23.844	0.779726	0.0111649	23.844	0.776542	0.00694057
27.9855	0.678157	0.0141055	27.9855	0.708888	0.0111439				24.044	0.777979		24.044	0.763551
28.0233	0.662881		28.0233	0.723135					24.244	0.789431		24.244	0.761576
28.0611	0.681795		28.0611	0.718932					24.444	0.782793		24.444	0.762649
28.0989	0.67604		28.0989	0.723588					24.644	0.796856		24.644	0.757969
28.1367	0.683947		28.1367	0.715395					24.844	0.785128	0.010744	24.844	0.77842	0.0122974
28.4393	0.664644	0.0141055	28.4393	0.725929	0.0111439				25.044	0.79819		25.044	0.757954
28.8553	0.672678		28.8553	0.718235					25.244	0.789044		25.244	0.758872
28.8931	0.666191		28.8931	0.728126					25.444	0.785722		25.444	0.76162
29.3469	0.663964		29.3469	0.714158					25.644	0.77674		25.644	0.767961
29.6873	0.666623		29.6873	0.712883					25.844	0.801438	0.0124469	25.844	0.764824	0.0154346
29.8007	0.673757	0.0134763	29.8007	0.722932	0.0102507				26.044	0.788474		26.044	0.763007
30.1033	0.668096		30.1033	0.717122					26.244	0.784107		26.244	0.752579
30.1411	0.672219		30.1411	0.713914					26.444	0.785348		26.444	0.768655
30.2545	0.664688		30.2545	0.709656					26.644	0.786422		26.644	0.76325
30.5193	0.658965		30.5193	0.720286					26.844	0.787822	0.0106974	26.844	0.753251	0.0138331
30.5571	0.665315	0.0132768	30.5571	0.706621	0.0110635				27.044	0.773124		27.044	0.766348
30.5949	0.668952		30.5949	0.703766					27.244	0.799409		27.244	0.778697
30.7084	0.671983		30.7084	0.715132					27.444	0.785749		27.444	0.763293
31.1244	0.665214		31.1244	0.713761					27.644	0.778805		27.644	0.766439
31.1622	0.66482		31.1622	0.712288					27.844	0.789742	0.0115911	27.844	0.762871	0.0137282
31.9564	0.668247	0.0127522	31.9564	0.707062	0.00754703				28.044	0.807712		28.044	0.770482
31.9942	0.663702		31.9942	0.706647					28.244	0.79041		28.244	0.773703
32.032	0.66685		32.032	0.715867					28.444	0.784041		28.444	0.77536
32.0698	0.66041		32.0698	0.710756					28.644	0.78997		28.644	0.766898
32.2589	0.658948		32.2589	0.712322					28.844	0.788496	0.0112677	28.844	0.786475	0.0106019
32.2967	0.663366	0.0137672	32.2967	0.71428	0.00957069				29.044	0.787819		29.044	0.770488
32.4858	0.669694		32.4858	0.706743					29.244	0.784189		29.244	0.762115
32.5236	0.656892		32.5236	0.698387					29.444	0.78327		29.444	0.761729
32.6749	0.67024		32.6749	0.699304					29.644	0.774816		29.644	0.774301
32.7127	0.664417		32.7127	0.710292					29.844	0.792462	0.0145117	29.844	0.780339	0.0143466
32.7505	0.672718	0.00889482	32.7505	0.702364	0.012575				30.044	0.791571		30.044	0.774398
32.9396	0.663403		32.9396	0.71501					30.244	0.789368		30.244	0.773348
32.9775	0.670497		32.9775	0.700854					30.444	0.79953		30.444	0.790828
33.1665	0.662862		33.1665	0.7068					30.644	0.79094		30.644	0.767525
33.2044	0.668027		33.2044	0.704493					30.844	0.783501	0.0152645	30.844	0.769667	0.0145836
33.2422	0.664081	0.0130684	33.2422	0.713304	0.00753797				31.044	0.782773		31.044	0.772374
33.4313	0.65488		33.4313	0.712228					31.244	0.790219		31.244	0.775493
33.6582	0.661377		33.6582	0.70532					31.444	0.791677		31.444	0.766834
33.8851	0.668411		33.8851	0.707091					31.644	0.779572		31.644	0.769452
34.1498	0.662339		34.1498	0.699913					31.844	0.800007	0.0128282	31.844	0.758841	0.018785
34.1876	0.662526	0.0141271	34.1876	0.706613	0.0093719				32.044	0.791387		32.044	0.769906
34.3011	0.662112		34.3011	0.705675					32.244	0.806023		32.244	0.763122
34.3389	0.65977		34.3389	0.715244					32.444	0.788227		32.444	0.779614
34.3767	0.656962		34.3767	0.711688					32.644	0.789402		32.644	0.775152
34.4902	0.664311		34.4902	0.707531					32.844	0.787985	0.0107837	32.844	0.770445	0.0108425
34.528	0.659375	0.0139977	34.528	0.706127	0.011754				33.044	0.786449		33.044	0.775166
34.7927	0.654562		34.7927	0.707949					33.244	0.797679		33.244	0.773626
34.944	0.660231		34.944	0.69733					33.444	0.786793		33.444	0.761334
34.9818	0.661202		34.9818	0.704829					33.644	0.786814		33.644	0.77041
35.2465	0.658191		35.2465	0.702617					33.844	0.790583	0.0134487	33.844	0.763078	0.00972653
35.4356	0.661713	0.0160117	35.4356	0.702396	0.0104924				34.044	0.782109		34.044	0.766768
35.4735	0.666347		35.4735	0.704728					34.244	0.802778		34.244	0.762068
35.5113	0.666475		35.5113	0.704037					34.444	0.800866		34.444	0.769113
35.7004	0.668359		35.7004	0.696856					34.644	0.784625		34.644	0.761751
35.7382	0.665087		35.7382	0.703129					34.844	0.775118	0.0135245	34.844	0.769774	0.0108614
35.776	0.663748	0.0151696	35.776	0.701544	0.0104832				35.044	0.779448		35.044	0.787526
35.8138	0.664829		35.8138	0.699784					35.244	0.779899		35.244	0.767688
36.1164	0.670814		36.1164	0.710543					35.444	0.788487		35.444	0.759755
36.1542	0.664436		36.1542	0.698379					35.644	0.799547		35.644	0.781552
36.192	0.669203		36.192	0.702393					35.844	0.786652	0.015051	35.844	0.768724	0.0110778
36.3433	0.669715	0.0106062	36.3433	0.697934	0.0104613				36.044	0.794759		36.044	0.780619
36.3811	0.659291		36.3811	0.701244					36.244	0.786585		36.244	0.782291
36.4189	0.663911		36.4189	0.700244					36.444	0.796713		36.444	0.77531
36.5702	0.657978		36.5702	0.692494					36.644	0.798164		36.644	0.759068
36.608	0.663342		36.608	0.69862					36.844	0.788534	0.015138	36.844	0.774223	0.013095
36.7593	0.670141	0.00751359	36.7593	0.696972	0.0109835				37.044	0.802934		37.044	0.761919
36.7971	0.665317		36.7971	0.69383					37.244	0.798242		37.244	0.778282
36.8349	0.664421		36.8349	0.702005					37.444	0.778796		37.444	0.780458
37.024	0.664271		37.024	0.705853					37.644	0.791753		37.644	0.774776
37.1375	0.662759		37.1375	0.696157					37.844	0.778182	0.0156084	37.844	0.783098	0.0100566
37.1753	0.653931	0.0120605	37.1753	0.692751	0.0173726				38.044	0.793381		38.044	0.780552
37.2131	0.654998		37.2131	0.68747					38.244	0.80143		38.244	0.774608
37.4778	0.660519		37.4778	0.698039					38.444	0.790619		38.444	0.773227
37.6669	0.65426		37.6669	0.695752					38.644	0.796737		38.644	0.760263
37.8182	0.664726		37.8182	0.703873
